# Supplementary material for: Targeting Undruggable Protein Interactions with DNA Aptamers: Inhibition of the Interaction Between Yersinia Outer Protein M and Human DEAD-Box Helicase 3
Source: Int J Mol Sci. 2026 Apr 30;27(9):4038. doi: 10.3390/ijms27094038 (PMC13163683; doi:10.3390/ijms27094038)
Supplement: Supplementary file 1 [file ijms-27-04038-s001.zip]

Archive with 1 entries (1 files):
- ijms-4282347-supplementary.pdf
